# Supplementary material for: Comparison of Subjective and Objective Methods to Measure the Physical Activity of Non-Depressed Middle-Aged Healthy Subjects with Normal Cognitive Function and Mild Cognitive Impairment—A Cross-Sectional Study
Source: Int J Environ Res Public Health. 2021 Jul 29;18(15):8042. doi: 10.3390/ijerph18158042 (PMC8345702; doi:10.3390/ijerph18158042)
Supplement: Supplementary file 1 [file ijerph-18-08042-s001.zip]

Archive with 2 entries (2 files):
- Supplementary Figures 2021-07-28.pdf
- Supplementary Tables - revision 2021-07-28.pdf
